# Supplementary material for: First detection of a Vssc allele V1016G conferring a high level of insecticide resistance in Aedes albopictus collected from Europe (Italy) and Asia (Vietnam), 2016: a new emerging threat to controlling arboviral diseases
Source: Euro Surveill. 2019 Jan 31;24(5):1700847. doi: 10.2807/1560-7917.ES.2019.24.5.1700847 (PMC6386213; doi:10.2807/1560-7917.ES.2019.24.5.1700847)
Supplement: Supplement S1 [file 1700847_KASAI_SupplementS1.xlsx]

## Sheet: Sheet1
Supplement 1
Primer sequences
This supplementary material is hosted by Eurosurveillance as supporting information alongside the article "First detection of a Vssc allele V1016G conferring a high level of insecticide resistance in Aedes albopictus collected from Europe (Italy) and Asia (Vietnam), 2016: A new emerging threat to controlling arboviral diseases" on behalf of the authors who remain responsible for the accuracy and …
Primer name	Sequence (5' --> 3')	PCR	Sequencing	Note
AaSCF9	acggtggaacttcaccgact		Yes	Domain II (S989P, I1011M/V alleles)
albSCF1	catcgtgcccccttaacacatcat	Yes		5' end of vssc cDNA
albSCR9	ccgaaattggacaaaagcaaggct	Yes		5' end of vssc cDNA
albSCF6	tgcactcgttcatgatcgtgttcc	Yes		3' end of vssc cDNA
albSCF10	cgagtgttcaaactagcgaaatcgtg	Yes		M944V allele
albSCF11	aaactagcgaaatcgtggccga		Yes	M944V allele
albSCR12	cgatgtagttcttgccgaacagc	Yes		M944V allele
NavAlR22	cgcttcttccagttgagcttgtagt	Yes		3' end of vssc cDNA
For more information on primers used for genotyping studies, please refer to Kasai et al. (2014) [16].
